# Supplementary material for: A Sustainable Hydroxypropyl Cellulose-Nanodiamond Composite for Flexible Electronic Applications
Source: Gels. 2022 Nov 29;8(12):783. doi: 10.3390/gels8120783 (PMC9777684; doi:10.3390/gels8120783)
Supplement: Supplementary file 1 [file gels-08-00783-s001.zip]

Archive with 1 entries (1 files):
- gels-2048420-supplementary.pdf
